# Supplementary material for: Simulated tri-trophic networks reveal complex relationships between species diversity and interaction diversity
Source: PLoS One. 2018 Mar 26;13(3):e0193822. doi: 10.1371/journal.pone.0193822 (PMC5868776; doi:10.1371/journal.pone.0193822)
Supplement: S1 File — (R) [file pone.0193822.s004.R]

## Interaction Diversity Simulation

## The following script creates  a series of simulated species interactions in
## the form and philosophy of simulated artificial food webs. For simplicity, 
## food webs are constructed in a series of three columns representing 'plants',
## 'herbivores' and 'enemies'.  This approach constrasts with traditional food 
## web models that rely on column-matrix associations to represent species
## interactions. For each trial of the 
## simulation, a unique 'food web' is constructed and then samples are taken
## from that web as rows of the three interacting columns of trophic groups.  
## Samples are taken without replacement untill all rows are sampled.
## This sampling approach is used later to test the influences of the model
## paramber/variable ranges on patterns of sampled interaction diversity.

## Food/interaction tables are constructed by randomly selecting individuals
## from the list of available ones and by their given range of potential hosts.
## The model assumes that there is always a basal plant for each row of the 
## interaction web,not all rows will contain plant-herbivore or herbivore-enemy 
## interactions because not every plant will be assigned as a potential prey 
## item of an herbivore, and not every herbivore will be assigned as a potential 
## prey of and enemy.   

## Loading doParallel and starting a cluster, and loading network packages

library(doParallel)
cl<-makeCluster(4)
registerDoParallel(cl)
library(igraph)
library(NetIndices)

## The following variables and associated ranges are based on realistic 
## estimates given from our multi-site tri-trophic databases. They range 
## according to extremes for high and low diversity, density and specialization 
## for tropical and temperate systems at a 100m2 spatial scale and short 
## temporal scales (i.e. one sampling session). Abundances are total abundance
## for a given trophic level and should be interpredated as overal density of 
## individuals within their respective trophic groups, not per species within 
## those groups. The diet2 and diet3 variables are the specified 
## alpha parameters for pareto distributions of diet breadths for the 
## 'herbivore' and 'enemy' trophic levels. For each trial a single value is 
## selected for each variable below within their given ranges.  The model is 
## then parameterized with those unique selections for each trial.

## There are several variable names for storage tables
## and miscellaneous variables labeled with 1, 2, or 3.   
## These represent plants, herbivores and enemies 
## respectively.  


dFlooredParetoI <- function(x,alpha,xmin=NA,xmax=NA) {
  ## Set xmax or infer it from x as max(x)?
  if(is.na(xmax)) {
    xmax <- max(x)
  }
  ## Set xmin or infer it from x as min(x)?
  if(is.na(xmin)) {
    xmin <- min(x)
  }

  return( (VGAM::ppareto(x+1,shape=alpha) - VGAM::ppareto(x,shape=alpha))/
            (VGAM::ppareto(xmax+1,shape=alpha) - VGAM::ppareto(xmin,shape=alpha)) )
}

rFlooredParetoI <- function(n,alpha,xmin=1,maxval) {
  if(maxval!=round(maxval)) { warning("maxval must be an integer!")}
  ps <- dFlooredParetoI(xmin:maxval, alpha)
  counts <- rmultinom(1,n,ps)
  ## this next line gives us counts[1] 1s, counts[2] 2s, ...
  ## then shuffles those and returns the vector.
  return(sample(rep(which(counts>0), counts[which(counts>0)])))
}


species1<-3:120		#c(1:120, 500, 800:1000)			
abundance1<-3:500	#(1:500, 1000, 8000:10000) 		
species2<-3:500		#(1:120, 500, 800:1000)	
abundance2<-3:500	#(1:500, 1000, 8000:10000)	
diet2<-seq(1,5,by=0.01)
species3<-3:120		#c(1:120, 500, 800:1000)	
abundance3<-3:500	#(1:500, 1000, 8000:10000)	
diet3<-seq(1,5,by=0.01)

ntrials<-1000

## model parameters:  
###############################################################################

for (t in 1:ntrials){

##  model formulation:  food web setup/interaction list 
###############################################################################

## The following lines are where individual variable levels are selected 
## randomly
t1species<-sample(species1,1,replace=T)	
t1abundance<-sample(abundance1,1,replace=T)
t2species<-sample(species2,1,replace=T)
t2abundance<-sample(abundance2,1,replace=T)	
t2diet<-sample(diet2,1,replace=T)
t2alpha<-t2diet
t3species<-sample(species3,1,replace=T)	
t3abundance<-sample(abundance3,1,replace=T)	
t3diet<-sample(diet3,1,replace=T)
t3alpha<-t3diet

## The following three sections create log-normal densities of species
## the three trophic groups. The second and third groups have additional columns
## for diet breadth based on pareto distributions.
## First create lognormal deviations from mean:  
t1deviates<-rlnorm(t1species,meanlog=0,sdlog=1) 
##  Then convert those deviations to individual densities based on overall abundance
##  + 0.5 rounds out zeros
t1counts<-round(t1deviates*t1abundance/sum(t1deviates)+0.5)
## Now create a matix and respective abundaces per species. 
trophic1<-matrix(0,nrow=t1species,ncol=2)
trophic1[,1]<-1:t1species	## populate matrix with species numbers
trophic1[,2]<-t1counts		## populate matrix with their counts

## A matrix created as above but with an additional column for diet breadth.
t2deviates<-rlnorm(t2species,meanlog=0,sdlog=1)	
t2counts<-round(t2deviates*t2abundance/sum(t2deviates)+0.5)
alpha<-t2alpha; k<-exp(1)
## Individual diet breadths are created for each unique species.
#t2dietbreadth<-VGAM::dparetoII(1:t2species,scale=alpha,shape=k)
t2dietbreadth<-rFlooredParetoI(t2species,alpha=alpha, maxval=t1species)

#t2dietbreadth<-round((t1species*t2dietbreadth)+0.5)
trophic2<-matrix(0,nrow=t2species,ncol=3)
trophic2[,1]<-1:t2species
trophic2[,2]<-t2counts
trophic2[,3]<-t2dietbreadth

## A matrix is created as above but with an additional column for diet breadth.
t3deviates<-rlnorm(t3species,meanlog=0,sdlog=1)	
t3counts<-round(t3deviates*t3abundance/sum(t3deviates)+0.5)
alpha<-t3alpha; k<-exp(1)
## Individual diet breadths created for each unique species.
#t3dietbreadth<-VGAM::dparetoII(1:t3species,scale=alpha,shape=k)
t3dietbreadth<-rFlooredParetoI(t3species,alpha=alpha, maxval=t2species)

#t3dietbreadth<-round((t2species*t3dietbreadth)+0.5)
trophic3<-matrix(0,nrow=t3species,ncol=3)
trophic3[,1]<-1:t3species
trophic3[,2]<-t3counts
trophic3[,3]<-t3dietbreadth

## Here we populate the plants by expanding each species by its respective
## abundance.
plants<-rep(trophic1[,1],trophic1[,2])
## Create an interaction table with as many rows as individaul plants from above 
## line.
interactions<-matrix(0,nrow=length(plants),ncol=6,byrow=F)

## Populate the first row of interaction table with plants from above.
interactions[,1]<-plants

## The following section creates storage matrices for the potential
## herbivore and enemy populations. Two loops are used to expand those tables by 
## repeating each species by their respective abundances. The second column for 
## each is then given one number, randomly sampled from the available lower 
## trophic level species numbers.  The number sampled is limited to the 
## respective trophic2 or trohpic3 diet breadth values for each unique consumer.
 
## Create matrices for herbivores and enemies.
herbivores<-matrix(0,nrow=1,ncol=2)
enemies<-matrix(0,nrow=1,ncol=2)

	i<-1
	length<-nrow(trophic2)
	while (i <= length){
		food<-sample(trophic1[,1],trophic2[i,3],replace=T)
		data<-matrix(c(rep(trophic2[i,1],trophic2[i,2]),rep(food,each=1,len=trophic2[i,2])),ncol=2,byrow=F)
		herbivores<-rbind(herbivores,data)
	i<-i+1
	}
	rownames(herbivores)<-1:nrow(herbivores)
	
	i<-1
	length<-nrow(trophic3)
	while (i <= length){
		food<-sample(trophic2[,1],trophic3[i,3],replace=T)
		data<-matrix(c(rep(trophic3[i,1],trophic3[i,2]),rep(food,each=1,len=trophic3[i,2])),ncol=2,byrow=F)
		enemies<-rbind(enemies,data)
	i<-i+1
	}
	rownames(enemies)<-1:nrow(enemies)

	i<-1
	length<-nrow(interactions)
	while (i <= length){
		plant<-interactions[i,1]
		if (any(herbivores[,2]==plant)){
			row<-sample(rownames(herbivores[herbivores[,2]==plant,,drop=F]),1,replace=F) ####!!!!!!XXXXXXX
			interactions[i,2]<-herbivores[row,1]
			herbivores<-herbivores[!rownames(herbivores) %in% row,,drop=F]
		} 		

		herbivore<-interactions[i,2]
		if (any(enemies[,2]==herbivore)){
			row<-sample(rownames(enemies[enemies[,2]==herbivore,,drop=F]),1,replace=F) #####
			interactions[i,3]<-enemies[row,1]		
			enemies<-enemies[!rownames(enemies) %in% row,,drop=F]
		}

	i<-i+1
	}  

interactions[,4]<-paste(interactions[,1],interactions[,2],sep="_")
interactions[,5]<-paste(interactions[,2],interactions[,3],sep="_")
interactions[,6]<-paste(interactions[,1],interactions[,2],interactions[,3],sep="_")

interactions[,4]<-gsub("(\\d+)(_0)(_0)", "0" , interactions[,4], perl=T	)
interactions[,4]<-gsub("(_0)", "" , interactions[,4], perl=T	)
interactions[,5]<-gsub("(\\d+)(_0)(_0)", "0" , interactions[,5], perl=T	)
interactions[,5]<-gsub("(_0)", "" , interactions[,5], perl=T	)
interactions[,6]<-gsub("(\\d+)(_0)(_0)", "0" , interactions[,6], perl=T	)
interactions[,6]<-gsub("(_0)", "" , interactions[,6], perl=T	)

interactions<-data.frame(interactions)
names(interactions)<-c("plant","herbivore","enemy","int.PH","int.HE","int.PHE")

####if you want to sample more than just nrow, you can change it accordingly
nsurveys<-nrow(interactions)  #or #nsurveys = 500
survey<-sample(1:nrow(interactions),nsurveys,replace=F) ## or #survey<-sample(1:nrow(interactions),nsurveys,replace=T)

subsamples<-interactions[survey,]

## This section calculates the realized community richness and abundances for
## each trophic group then creates and then populates a temporary sample.table
## with those values.  Additional variables are added to the sample.table that
## are filled in below on a per sample basis.   

plant.freq<-data.frame(table(interactions[,1]))
herb.freq<-data.frame(table(interactions[,2]))
herb.freq<-herb.freq[herb.freq[,1]!=0,]
enem.freq<-data.frame(table(interactions[,3]))
enem.freq<-enem.freq[enem.freq[,1]!=0,]

sample.table<-cbind(trial=t,survey=1:nsurveys,
			plant.species=length(plant.freq[,1]),
			plant.abundance=sum(plant.freq[,2]),
			herb.species=length(herb.freq[,1]),
			herb.abundance=sum(herb.freq[,2]),
			herb.mdb=mean(trophic2[,3]),
			enem.species=length(enem.freq[,1]),
			enem.abundance=sum(enem.freq[,2]),
			enem.mdb=mean(trophic3[,3]),
			subsamples, ## sample.table[,11:16] used below 	
			species=0,invsimp.species=0,
			ph.species=0, invsimp.ph.species=0,
			he.species=0, invsimp.he.species=0,
			PH.interactions=0,PH.invsimp=0,
			HE.interactions=0,HE.invsimp=0,
			PHE.interactions=0,PHE.invsimp=0,
			tot.int=0,tot.invsimp=0,
			alpha.herb.db=t2alpha,alpha.enem.db=t3alpha,
			samp.link.no=0,samp.link.dens=0, ave.link.wgt=0,
			samp.connect=0,  
			samp.compart.no=0,samp.cmptzn=0, graph.dens=0)

## This section then fills in the remaining sample.table variables with per
## sample richness and diversity indicies for each trophic group and
## interactions between them. samples are taken from row 1 to the row =
## nsurveys variable from i=1 to nsurveys[i]. 

	i<-1
	while (i<=nsurveys){
		## frequency tables for plants, herbivores, enemies,
		## plant-herbivores and herbivore-enemies
		splants<-data.frame(table(factor(sample.table$plant[1:i])))
		sherbivores<-data.frame(table(factor(sample.table$herbivore[1:i])))
		senemies<-data.frame(table(factor(sample.table$enemy[1:i])))
		spec.freqs<-rbind(splants,sherbivores,senemies)
		spec.freqs<-spec.freqs[spec.freqs$Var1!=0,]
		phspec.freqs<-rbind(splants,sherbivores)
		phspec.freqs<-phspec.freqs[phspec.freqs$Var1!=0,]
		hespec.freqs<-rbind(sherbivores, senemies)
		hespec.freqs<-hespec.freqs[hespec.freqs$Var1!=0,]
		
		PH.int.freqs<-data.frame(table(factor(sample.table$int.PH[1:i])))
		PH.int.freqs<-PH.int.freqs[PH.int.freqs$Var1!=0,]
		HE.int.freqs<-data.frame(table(factor(sample.table$int.HE[1:i])))
		HE.int.freqs<-HE.int.freqs[HE.int.freqs$Var1!=0,]		
		PHE.int.freqs<-data.frame(table(factor(sample.table$int.PHE[1:i])))
		PHE.int.freqs<-PHE.int.freqs[PHE.int.freqs$Var1!=0,]
		tot.int.freqs<-rbind(PH.int.freqs,HE.int.freqs,PHE.int.freqs)
		tot.int.freqs<-tot.int.freqs[tot.int.freqs$Var1!=0,]

		sample.table$species[i]<-nrow(spec.freqs)
		sample.table$invsimp.species[i]<-vegan::diversity(spec.freqs[,2],index = "invsimpson", MARGIN = 1, base=exp(1))
		sample.table$ph.species[i]<-nrow(phspec.freqs)
		sample.table$invsimp.ph.species[i]<-vegan::diversity(phspec.freqs[,2],index = "invsimpson", MARGIN = 1, base=exp(1))
		sample.table$he.species[i]<-nrow(hespec.freqs)
		sample.table$invsimp.he.species[i]<-vegan::diversity(hespec.freqs[,2], index = "invsimpson", MARGIN = 1, base=exp(1))
		
		sample.table$PH.interactions[i]<-nrow(PH.int.freqs)
		sample.table$PH.invsimp[i]<-vegan::diversity(PH.int.freqs[,2],index="invsimpson",MARGIN=1,base=exp(1))
		sample.table$HE.interactions[i]<-nrow(HE.int.freqs)
		sample.table$HE.invsimp[i]<-vegan::diversity(HE.int.freqs[,2],index="invsimpson",MARGIN=1,base=exp(1))
		sample.table$PHE.interactions[i]<-nrow(PHE.int.freqs)
		sample.table$PHE.invsimp[i]<-vegan::diversity(PHE.int.freqs[,2],index="invsimpson",MARGIN=1,base=exp(1))
		sample.table$tot.int[i]<-nrow(tot.int.freqs)
		sample.table$tot.invsimp[i]<-vegan::diversity(tot.int.freqs[,2],index="invsimpson",MARGIN=1,base=exp(1))
	
		## Assembly of network specific variables using the igraph package.
		## First, assembly of graph object:

		plantherb<-sample.table[1:i,11:12]
		herbenem<-sample.table[1:i,12:13]
		plantherb$plant<-paste("P",plantherb$plant,sep="")
		plantherb$herbivore<-paste("H",plantherb$herbivore,sep="")
		herbenem$herbivore<-paste("H",herbenem$herbivor,sep="")
		herbenem$enemy<-paste("E",herbenem$enemy,sep="")
		names(plantherb)<-c("producer","consumer")
		names(herbenem)<-c("producer","consumer")
		
		plantherbenem<-rbind(plantherb,herbenem)
	 	plantherbenem<-plantherbenem[plantherbenem$consumer!="H0" & plantherbenem$consumer!="P0",]	

## The following network parameters are usable for small communities but do to the
## slow nature of the igraph and NetIndices packages they are currently commented
## out for simulations with large community possibilites. Uncomment for these outputs.

##	set.seed(121180)	
##	 	if(is.null(plantherbenem)==F){
##			rownames(plantherbenem)<-NULL
##			graph<-igraph::graph.data.frame(plantherbenem, directed=F)
##			graph<-igraph::simplify(graph)
##			adjtable<-igraph::get.adjacency(graph, sparse=FALSE)
##			netindices<-NetIndices::GenInd(adjtable,
##						Import=NULL, Export=NULL, tol=0)
##			sample.table$samp.link.no[i]<-netindices$Ltot
##			sample.table$samp.link.dens[i]<-netindices$LD
##			sample.table$ave.link.wgt[i]<-netindices$Tijbar
##			sample.table$samp.connect[i]<-netindices$C
##			sample.table$samp.compart.no[i]<-netindices$N
##			sample.table$samp.cmptzn[i]<-netindices$Cbar
##			sample.table$graph.dens[i]<-igraph::graph.density(graph, 
##									loops=F)
##		}
	i<-i+1
	}

## This section writes the temporary sample.table data to an external text file
## at the end of each t loop. This avoids the need to store a large data object 
## in memory as the sample.table is recreated with each t loop interation.  
	
	outfile<-"run_050517B.txt"
	if (file.exists(outfile)){write.table(sample.table,file = outfile, 
					append = T,quote = F,sep = " ",	
					row.names = F,col.names=F)
	} else { 
		write.table(sample.table,file = outfile, 
			append = F,quote = F,sep = " ",
		row.names = F,col.names=T)
		}

} ## end t loop ##  

stopImplicitCluster()
