# Supplementary material for: Simulated tri-trophic networks reveal complex relationships between species diversity and interaction diversity
Source: PLoS One. 2018 Mar 26;13(3):e0193822. doi: 10.1371/journal.pone.0193822 (PMC5868776; doi:10.1371/journal.pone.0193822)
Supplement: S2 File — (ZIP) [file pone.0193822.s005.zip]

Archive with 3 entries (2 files):
- Network_data.csv
- __MACOSX/
- __MACOSX/._Network_data.csv
